# Supplementary material for: Impact of Reperfusion on Plasma Oxylipins in ST-Segment Elevation Myocardial Infarction
Source: Metabolites. 2023 Dec 27;14(1):19. doi: 10.3390/metabo14010019 (PMC10821107; doi:10.3390/metabo14010019)
Supplement: Supplementary file 1 [file metabolites-14-00019-s001.zip]

Archive with 2 entries (2 files):
- MS-MS final-Oct 17-23.xlsx
- supplementary data.pdf
