# Supplementary material for: Impact of Reperfusion on Plasma Oxylipins in ST-Segment Elevation Myocardial Infarction
Source: Metabolites. 2023 Dec 27;14(1):19. doi: 10.3390/metabo14010019 (PMC10821107; doi:10.3390/metabo14010019)
Supplement: Supplementary file 1 [file metabolites-14-00019-s001.zip › MS-MS final-Oct 17-23.xlsx]

## Sheet: Sheet1
Sample name			6000-1			6000-2			6000-3			6000-4			6000-5			6001-1			6001-2			6001-3			6001-4			6001-5			6002-1			6002-2			6002-3			6002-4			6002-5			6003-1
	Internal standard (IS)		Isch			R-2h			R-24h			R-48h			R-3od			Isch			R-2h			R-24h			R-48h			R-3od			Isch			R-2h			R-24h			R-48h			R-3od			Isch
Component Name	IS Name	Mass Info	IS Retention Time	IS Area	Compound Area	IS Retention Time	IS Area	Compound Area	IS Retention Time	IS Area	Compound Area	IS Retention Time	IS Area	Compound Area	IS Retention Time	IS Area	Compound Area	IS Retention Time	IS Area	Compound Area	IS Retention Time	IS Area	Compound Area	IS Retention Time	IS Area	Compound Area	IS Retention Time	IS Area	Compound Area	IS Retention Time	IS Area	Compound Area	IS Retention Time	IS Area	Compound Area	IS Retention Time	IS Area	Compound Area	IS Retention Time	IS Area	Compound Area	IS Retention Time	IS Area	Compound Area	IS Retention Time	IS Area	Compound Area	IS Retention Time	IS Area
10-HDoHE	(d8) 12-HETE.IS	343.0 / 153.0	16.72	49610	4519	16.69	49760	3222	16.69	58060	3390	16.57	14310	0	16.81	31210	0	16.72	58940	1855	16.69	54000	4502	16.71	75430	0	16.68	60170	2769	16.71	46410	2574	16.7	76040	3247	16.7	66550	4838	16.75	48990	2355	16.77	64600	0	16.69	44530	0	16.81	37210
11,12 DiHETrE	(d11) 11,12 DiHETrE.IS	337.0 / 167.0	14.42	81590	58830	14.41	95470	57310	14.4	95170	91520	14.33	33090	40740	14.51	62160	79190	14.43	90990	68480	14.4	93020	47940	14.44	95300	94380	14.39	76080	87410	14.41	76960	73990	14.42	96960	48630	14.43	91190	57970	14.48	52040	34000	14.49	72400	65930	14.4	59880	69920	14.53	83300
11-HDoHE	(d8) 12-HETE.IS	343.0 / 149.0	16.72	49610	0	16.69	49760	0	16.69	58060	0	16.57	14310	0	16.81	31210	0	16.72	58940	0	16.69	54000	0	16.71	75430	0	16.68	60170	0	16.71	46410	0	16.7	76040	0	16.7	66550	0	16.75	48990	0	16.77	64600	0	16.69	44530	0	16.81	37210
11-HETE	(d8) 12-HETE.IS	319.0 / 167.0	16.72	49610	26310	16.69	49760	24840	16.69	58060	11500	16.57	14310	4579	16.81	31210	7178	16.72	58940	16930	16.69	54000	9844	16.71	75430	17670	16.68	60170	20310	16.71	46410	15930	16.7	76040	18350	16.7	66550	18920	16.75	48990	16470	16.77	64600	8033	16.69	44530	10160	16.81	37210
12,13 diHODE	(d4) 12,13 diHOME.IS	311.0 / 183.0	12.88	28760	56880	12.86	32920	51790	12.87	26930	15530	12.76	14640	26960	13	14440	85250	12.9	32230	26450	12.88	27660	19260	12.91	29020	30150	12.87	23610	1941	12.89	22480	22360	12.9	31570	117100	12.9	28640	97380	12.94	16020	15240	12.97	26380	15210	12.88	18100	16170	13.01	23820
12,13 diHOME	(d4) 12,13 diHOME.IS	313.0 / 183.0	12.88	28760	1310000	12.86	32920	1354000	12.87	26930	359000	12.76	14640	1026000	13	14440	945100	12.9	32230	701600	12.88	27660	403000	12.91	29020	444600	12.87	23610	434500	12.89	22480	869300	12.9	31570	1856000	12.9	28640	1859000	12.94	16020	238100	12.97	26380	390600	12.88	18100	503100	13.01	23820
12,13 EpODE	(d4) 12,13 diHOME.IS	293.0 / 183.0	12.88	28760	26720	12.86	32920	28190	12.87	26930	9904	12.76	14640	6109	13	14440	9197	12.9	32230	21870	12.88	27660	12680	12.91	29020	13800	12.87	23610	9451	12.89	22480	9592	12.9	31570	35300	12.9	28640	40690	12.94	16020	4289	12.97	26380	3614	12.88	18100	11860	13.01	23820
12,13 EpOME	(d4) 12,13 diHOME.IS	295.0 / 195.0	12.88	28760	392200	12.86	32920	471100	12.87	26930	117200	12.76	14640	63650	13	14440	120200	12.9	32230	271200	12.88	27660	176400	12.91	29020	143600	12.87	23610	146900	12.89	22480	141000	12.9	31570	356700	12.9	28640	533000	12.94	16020	95390	12.97	26380	35150	12.88	18100	144700	13.01	23820
12-HEPE	(d8) 12-HETE.IS	317.0 / 179.0	16.72	49610	29960	16.69	49760	21030	16.69	58060	12220	16.57	14310	0	16.81	31210	4061	16.72	58940	16650	16.69	54000	15510	16.71	75430	9786	16.68	60170	6833	16.71	46410	7734	16.7	76040	5934	16.7	66550	8406	16.75	48990	0	16.77	64600	0	16.69	44530	4219	16.81	37210
12-HETE	(d8) 12-HETE.IS	319.0 / 135.0	16.72	49610	0	16.69	49760	0	16.69	58060	0	16.57	14310	615.3	16.81	31210	0	16.72	58940	0	16.69	54000	0	16.71	75430	0	16.68	60170	0	16.71	46410	0	16.7	76040	0	16.7	66550	0	16.75	48990	0	16.77	64600	0	16.69	44530	0	16.81	37210
12-oxoETE	(d7) 5-oxoETE.IS	317.0 / 153.0	17.73	69490	0	17.69	80090	0	17.7	79450	0	17.64	16730	2269	17.85	43060	0	17.72	107900	0	17.7	110700	0	17.72	110400	0	17.69	84860	0	17.72	82370	0	17.71	113900	0	17.69	106600	0	17.75	39830	0	17.75	64590	0	17.7	65740	0	17.8	88490
13-HDoHE	(d8) 12-HETE.IS	343.0 / 221.0	16.72	49610	0	16.69	49760	0	16.69	58060	0	16.57	14310	0	16.81	31210	0	16.72	58940	0	16.69	54000	0	16.71	75430	0	16.68	60170	0	16.71	46410	0	16.7	76040	0	16.7	66550	0	16.75	48990	0	16.77	64600	0	16.69	44530	0	16.81	37210
13-HODE	(d4) 13-HODE.IS	295.0 / 195.0	16.01	69530	1686000	15.96	71820	1178000	16.01	96490	589500	15.83	25240	301600	16.11	47100	928900	16.01	75120	597300	15.97	71990	337000	16	80390	297400	16	80280	666200	16	59490	605200	16	98170	2250000	15.99	82480	2933000	16.06	61360	616800	16.08	81880	483800	15.98	53500	449600	16.11	68520
13-HOTrE	(d4) 13-HODE.IS	293.4 / 195.0	16.01	69530	78110	15.96	71820	56300	16.01	96490	24920	15.83	25240	19500	16.11	47100	134600	16.01	75120	17320	15.97	71990	12150	16	80390	11970	16	80280	28840	16	59490	16010	16	98170	66820	15.99	82480	89480	16.06	61360	34280	16.08	81880	21590	15.98	53500	11090	16.11	68520
13-HOTrE-y	(d4) 13-HODE.IS	293.0 / 193.0	16.01	69530	29470	15.96	71820	36540	16.01	96490	9160	15.83	25240	6641	16.11	47100	8680	16.01	75120	18120	15.97	71990	15180	16	80390	6161	16	80280	8072	16	59490	4788	16	98170	20760	15.99	82480	17420	16.06	61360	12180	16.08	81880	6893	15.98	53500	9979	16.11	68520
13-oxoODE	(d7) 5-oxoETE.IS	293.0 / 167.0	17.73	69490	74900	17.69	80090	56920	17.7	79450	28710	17.64	16730	8437	17.85	43060	17350	17.72	107900	40790	17.7	110700	29260	17.72	110400	19420	17.69	84860	23300	17.72	82370	27860	17.71	113900	67460	17.69	106600	85990	17.75	39830	24860	17.75	64590	24790	17.7	65740	26920	17.8	88490
14,15 diHETE	(d4) LTB4.IS	335.0 / 207.0	12.25	191500	10480	12.24	238300	8884	12.26	118400	9350	12.25	72620	6943	12.37	89370	6561	12.28	230400	11730	12.24	226900	6174	12.28	163200	11240	12.24	121900	8269	12.27	137600	8075	12.27	204700	5503	12.27	191700	4644	12.32	95420	3808	12.33	102600	5190	12.25	152600	6094	12.36	100600
14,15 DiHETrE	(d11) 14,15 DiHETrE.IS	337.0 / 207.0	13.67	125500	77760	13.66	149200	88740	13.66	122300	116200	13.6	50210	66450	13.78	74180	79320	13.69	135100	136000	13.66	133000	77680	13.7	130200	122800	13.66	107700	105400	13.68	106500	91340	13.68	133000	67310	13.69	142000	86880	13.75	70330	45440	13.76	117200	90290	13.67	78750	89070	13.79	101400
14-HDoHE	(d8) 15-HETE.IS	343.0 / 205.0	16.2	58610	8613	16.18	74070	7495	16.2	75460	5022	16.04	20560	529.1	16.3	38020	4287	16.22	76440	3386	16.19	77230	7411	16.21	91490	4556	16.18	58030	3802	16.21	68240	2757	16.2	99480	4919	16.2	86810	7153	16.24	46720	3745	16.26	63700	2562	16.19	62480	4904	16.3	55450
15-HEPE	(d8) 15-HETE.IS	317.0 / 219.0	16.2	58610	7630	16.18	74070	6452	16.2	75460	3213	16.04	20560	0	16.3	38020	4400	16.22	76440	4482	16.19	77230	1374	16.21	91490	2850	16.18	58030	3757	16.21	68240	2755	16.2	99480	2696	16.2	86810	3685	16.24	46720	2014	16.26	63700	0	16.19	62480	2648	16.3	55450
15-HETE	(d8) 15-HETE.IS	319.0 / 175.0	16.2	58610	16260	16.18	74070	17650	16.2	75460	13670	16.04	20560	2772	16.3	38020	5491	16.22	76440	10440	16.19	77230	9618	16.21	91490	7369	16.18	58030	7194	16.21	68240	8192	16.2	99480	12130	16.2	86810	13630	16.24	46720	6864	16.26	63700	4879	16.19	62480	9146	16.3	55450
15-HETrE	(d8) 15-HETE.IS	321.0 / 221.0	16.2	58610	21380	16.18	74070	25990	16.2	75460	10930	16.04	20560	2847	16.3	38020	2070	16.22	76440	13300	16.19	77230	6795	16.21	91490	7973	16.18	58030	13300	16.21	68240	8359	16.2	99480	11710	16.2	86810	17230	16.24	46720	13480	16.26	63700	10900	16.19	62480	7079	16.3	55450
15-oxoETE	(d7) 5-oxoETE.IS	317.0 / 113.0	17.73	69490	6610	17.69	80090	7482	17.7	79450	3703	17.64	16730	0	17.85	43060	0	17.72	107900	3267	17.7	110700	0	17.72	110400	0	17.69	84860	3644	17.72	82370	0	17.71	113900	3581	17.69	106600	6410	17.75	39830	2533	17.75	64590	3647	17.7	65740	2857	17.8	88490
16,17 DiHDoPE	(d11) 14,15 DiHETrE.IS	361.0 / 233.0	13.67	125500	7641	13.66	149200	7573	13.66	122300	10500	13.6	50210	7566	13.78	74180	9919	13.69	135100	20770	13.66	133000	10860	13.7	130200	13730	13.66	107700	13720	13.68	106500	12410	13.68	133000	10630	13.69	142000	11830	13.75	70330	3973	13.76	117200	10070	13.67	78750	11980	13.79	101400
16,17 EpDPE	(d11) 14,15 DiHETrE.IS	343.0 / 193.0	13.67	125500	0	13.66	149200	0	13.66	122300	0	13.6	50210	0	13.78	74180	0	13.69	135100	0	13.66	133000	0	13.7	130200	0	13.66	107700	0	13.68	106500	0	13.68	133000	0	13.69	142000	818.2	13.75	70330	0	13.76	117200	0	13.67	78750	0	13.79	101400
16-HDoHE	(d8) 15-HETE.IS	343.0 / 233.0	16.2	58610	8797	16.18	74070	8610	16.2	75460	5914	16.04	20560	0	16.3	38020	2353	16.22	76440	8158	16.19	77230	5766	16.21	91490	5425	16.18	58030	5581	16.21	68240	7199	16.2	99480	6241	16.2	86810	8531	16.24	46720	6026	16.26	63700	3859	16.19	62480	4009	16.3	55450
16-HETE	(d8) 15-HETE.IS	319.0 / 189.0	16.2	58610	4551	16.18	74070	3917	16.2	75460	4455	16.04	20560	2014	16.3	38020	2510	16.22	76440	5942	16.19	77230	3789	16.21	91490	5760	16.18	58030	4388	16.21	68240	3755	16.2	99480	5850	16.2	86810	5403	16.24	46720	1261	16.26	63700	3992	16.19	62480	5549	16.3	55450
17,18 diHETE	(d4) LTB4.IS	335.0 / 247.0	12.25	191500	27210	12.24	238300	24440	12.26	118400	22750	12.25	72620	27580	12.37	89370	16610	12.28	230400	50770	12.24	226900	34910	12.28	163200	18670	12.24	121900	29860	12.27	137600	21590	12.27	204700	22120	12.27	191700	21860	12.32	95420	12410	12.33	102600	8761	12.25	152600	17840	12.36	100600
17-HDoHE	(d8) 15-HETE.IS	343.0 / 245.0	16.2	58610	3652	16.18	74070	3967	16.2	75460	2093	16.04	20560	0	16.3	38020	0	16.22	76440	1563	16.19	77230	2644	16.21	91490	2692	16.18	58030	3126	16.21	68240	0	16.2	99480	1356	16.2	86810	5195	16.24	46720	2382	16.26	63700	0	16.19	62480	2045	16.3	55450
17-HETE	(d8) 15-HETE.IS	319.0 / 247.0	16.2	58610	0	16.18	74070	0	16.2	75460	0	16.04	20560	0	16.3	38020	0	16.22	76440	0	16.19	77230	0	16.21	91490	0	16.18	58030	0	16.21	68240	0	16.2	99480	0	16.2	86810	0	16.24	46720	0	16.26	63700	0	16.19	62480	0	16.3	55450
17k DHA	(d7) 5-oxoETE.IS	341.0 / 297.0	17.73	69490	37750	17.69	80090	30080	17.7	79450	32060	17.64	16730	13170	17.85	43060	7416	17.72	107900	30350	17.7	110700	11120	17.72	110400	30850	17.69	84860	47560	17.72	82370	30490	17.71	113900	31060	17.69	106600	24530	17.75	39830	27060	17.75	64590	17110	17.7	65740	21720	17.8	88490
17k DPA	(d7) 5-oxoETE.IS	343.0 / 247.0	17.73	69490	16430	17.69	80090	13510	17.7	79450	12060	17.64	16730	5994	17.85	43060	0	17.72	107900	8912	17.7	110700	6095	17.72	110400	4870	17.69	84860	6360	17.72	82370	0	17.71	113900	6296	17.69	106600	8343	17.75	39830	11660	17.75	64590	8582	17.7	65740	14510	17.8	88490
18-HEPE	(d8) 15-HETE.IS	317.0 / 215.0	16.2	58610	6296	16.18	74070	6384	16.2	75460	4568	16.04	20560	0	16.3	38020	2883	16.22	76440	4111	16.19	77230	4314	16.21	91490	3590	16.18	58030	2552	16.21	68240	6825	16.2	99480	2191	16.2	86810	2417	16.24	46720	2247	16.26	63700	0	16.19	62480	1687	16.3	55450
18-HETE	(d6) 20-HETE.IS	319.0 / 261.0	15.22	113400	5100	15.22	110100	5706	15.23	155600	7243	15.08	51550	0	15.34	64130	0	15.24	121000	13040	15.2	134800	7099	15.23	137400	7073	15.19	111300	10210	15.24	122300	12140	15.22	166700	13020	15.23	139800	11390	15.27	97120	0	15.29	120500	0	15.21	75630	8064	15.34	108700
19,20 DiHDoPE	(d11) 14,15 DiHETrE.IS	361.0 / 229.0	13.67	125500	19230	13.66	149200	19750	13.66	122300	22770	13.6	50210	15330	13.78	74180	19700	13.69	135100	49420	13.66	133000	24190	13.7	130200	31680	13.66	107700	22880	13.68	106500	34090	13.68	133000	22460	13.69	142000	31380	13.75	70330	14920	13.76	117200	15880	13.67	78750	24530	13.79	101400
19,20 EpDPE	(d11) 14,15 DiHETrE.IS	343.0 / 241.0	13.67	125500	0	13.66	149200	0	13.66	122300	0	13.6	50210	0	13.78	74180	0	13.69	135100	0	13.66	133000	0	13.7	130200	0	13.66	107700	0	13.68	106500	0	13.68	133000	0	13.69	142000	0	13.75	70330	0	13.76	117200	0	13.67	78750	0	13.79	101400
20cooh AA	(d5) EPA.IS	333.0 / 271.0	19.7	33960	480500	19.67	34810	514600	19.69	58570	605800	19.6	4204	192100	19.8	28620	668400	19.71	41320	351900	19.68	35740	321300	19.7	39250	385300	19.67	44100	383600	19.69	20210	242800	19.69	49970	543700	19.68	48520	418300	19.72	24700	246000	19.74	46780	395900	19.68	29460	280300	19.77	37180
20-HDoHE	(d6) 20-HETE.IS	343.0 / 241.0	15.22	113400	11040	15.22	110100	10700	15.23	155600	3506	15.08	51550	0	15.34	64130	0	15.24	121000	6512	15.2	134800	0	15.23	137400	0	15.19	111300	5726	15.24	122300	0	15.22	166700	8994	15.23	139800	5315	15.27	97120	6035	15.29	120500	4781	15.21	75630	0	15.34	108700
20-HETE	(d6) 20-HETE.IS	319.0 / 245.0	15.22	113400	8560	15.22	110100	8525	15.23	155600	8185	15.08	51550	7449	15.34	64130	3114	15.24	121000	5694	15.2	134800	2432	15.23	137400	1775	15.19	111300	2035	15.24	122300	2749	15.22	166700	7092	15.23	139800	9727	15.27	97120	3525	15.29	120500	4388	15.21	75630	2898	15.34	108700
4-HDoHE	(d8) 5-HETE.IS	343.0 / 101.0	17.33	26270	5068	17.3	32780	5504	17.32	31760	1825	17.21	9531	0	17.43	15030	0	17.34	34750	2722	17.3	34130	1431	17.35	36650	1540	17.3	27260	1977	17.33	22200	1346	17.32	40210	2045	17.32	47050	3677	17.37	24590	2207	17.38	24140	2143	17.31	27890	1972	17.42	22650
5,6 DiHETrE	(d11) 8,9 DiHETrE.IS	337.0 / 145.0	15.02	92750	5712	15	101400	6960	15.02	108600	6561	14.95	29400	1454	15.13	61740	2320	15.04	100200	10250	15.01	103100	6298	15.05	100100	7915	15.01	88540	6004	15.03	93840	5196	15.03	122500	15230	15.03	107900	10680	15.07	62660	1207	15.09	88980	12140	15.01	63520	10970	15.12	80490
5-HEPE	(d8) 5-HETE.IS	317.0 / 115.0	17.33	26270	10100	17.3	32780	6835	17.32	31760	0	17.21	9531	0	17.43	15030	0	17.34	34750	3803	17.3	34130	2114	17.35	36650	3033	17.3	27260	0	17.33	22200	2637	17.32	40210	3123	17.32	47050	4856	17.37	24590	0	17.38	24140	2682	17.31	27890	4641	17.42	22650
5-HETE	(d8) 5-HETE.IS	319.0 / 115.0	17.33	26270	11700	17.3	32780	11890	17.32	31760	6999	17.21	9531	2021	17.43	15030	6051	17.34	34750	9933	17.3	34130	5916	17.35	36650	5236	17.3	27260	7924	17.33	22200	10250	17.32	40210	8515	17.32	47050	16040	17.37	24590	6832	17.38	24140	7067	17.31	27890	6886	17.42	22650
5-oxoETE	(d7) 5-oxoETE.IS	317.0 / 203.0	17.73	69490	3274	17.69	80090	2726	17.7	79450	0	17.64	16730	0	17.85	43060	0	17.72	107900	1815	17.7	110700	1650	17.72	110400	0	17.69	84860	1463	17.72	82370	2116	17.71	113900	1351	17.69	106600	2990	17.75	39830	0	17.75	64590	1324	17.7	65740	0	17.8	88490
7-HDoHE	(d8) 5-HETE.IS	343.0 / 141.0	17.33	26270	2659	17.3	32780	2028	17.32	31760	1563	17.21	9531	0	17.43	15030	0	17.34	34750	907.2	17.3	34130	1119	17.35	36650	1468	17.3	27260	3575	17.33	22200	0	17.32	40210	1290	17.32	47050	2081	17.37	24590	1831	17.38	24140	1245	17.31	27890	0	17.42	22650
8,15 diHETE	(d4) LTB4.IS	335.0 / 235.0	12.25	191500	0	12.24	238300	0	12.26	118400	0	12.25	72620	0	12.37	89370	0	12.28	230400	0	12.24	226900	0	12.28	163200	0	12.24	121900	0	12.27	137600	0	12.27	204700	0	12.27	191700	0	12.32	95420	0	12.33	102600	0	12.25	152600	0	12.36	100600
8,9 DiHETrE	(d11) 8,9 DiHETrE.IS	337.0 / 127.0	15.02	92750	6726	15	101400	7357	15.02	108600	6848	14.95	29400	5007	15.13	61740	6603	15.04	100200	8096	15.01	103100	4024	15.05	100100	7945	15.01	88540	6027	15.03	93840	6642	15.03	122500	6694	15.03	107900	8251	15.07	62660	2609	15.09	88980	6986	15.01	63520	911.3	15.12	80490
8-HDoHE	(d8) 5-HETE.IS	343.0 / 109.0	17.33	26270	1664	17.3	32780	0	17.32	31760	0	17.21	9531	0	17.43	15030	0	17.34	34750	0	17.3	34130	744.3	17.35	36650	0	17.3	27260	1377	17.33	22200	0	17.32	40210	0	17.32	47050	0	17.37	24590	0	17.38	24140	0	17.31	27890	1215	17.42	22650
8-HETE	(d8) 5-HETE.IS	319.0 / 155.0	17.33	26270	9627	17.3	32780	5915	17.32	31760	10310	17.21	9531	2139	17.43	15030	2561	17.34	34750	3602	17.3	34130	3498	17.35	36650	4042	17.3	27260	6546	17.33	22200	5147	17.32	40210	6234	17.32	47050	7318	17.37	24590	4090	17.38	24140	3209	17.31	27890	4078	17.42	22650
8-HETrE	(d8) 5-HETE.IS	321.0 / 157.0	17.33	26270	5064	17.3	32780	5611	17.32	31760	2094	17.21	9531	0	17.43	15030	0	17.34	34750	2650	17.3	34130	2765	17.35	36650	1394	17.3	27260	1425	17.33	22200	2420	17.32	40210	1947	17.32	47050	3850	17.37	24590	1485	17.38	24140	2745	17.31	27890	2301	17.42	22650
9 oxoOTrE	(d7) 5-oxoETE.IS	291.0 / 185.0	17.73	69490	23000	17.69	80090	24430	17.7	79450	4691	17.64	16730	0	17.85	43060	9263	17.72	107900	11990	17.7	110700	7827	17.72	110400	0	17.69	84860	0	17.72	82370	0	17.71	113900	16630	17.69	106600	26000	17.75	39830	7672	17.75	64590	7210	17.7	65740	6346	17.8	88490
9,10 diHOME	(d4) 9,10 diHOME.IS	313.0 / 201.0	13.45	19410	970900	13.43	20940	1055000	13.44	17160	407100	13.35	8049	952900	13.53	13370	1786000	13.47	18330	741600	13.44	22390	435700	13.47	18510	444700	13.42	17320	463500	13.45	18690	977700	13.46	19300	3398000	13.47	20780	3586000	13.51	11520	299200	13.52	19760	372000	13.44	11260	499600	13.55	14230
9,10 EpOME	(d4) 9,10 diHOME.IS	295.0 / 171.0	13.45	19410	139100	13.43	20940	148100	13.44	17160	35130	13.35	8049	13810	13.53	13370	22130	13.47	18330	102300	13.44	22390	66140	13.47	18510	46770	13.42	17320	48450	13.45	18690	43340	13.46	19300	89360	13.47	20780	252600	13.51	11520	39350	13.52	19760	13970	13.44	11260	44930	13.55	14230
9,10,13 triHOME	(d4) 9,10 diHOME.IS	329.0 / 171.0	13.45	19410	1792000	13.43	20940	1596000	13.44	17160	757600	13.35	8049	331500	13.53	13370	612000	13.47	18330	1191000	13.44	22390	797000	13.47	18510	709400	13.42	17320	1358000	13.45	18690	1611000	13.46	19300	1220000	13.47	20780	1278000	13.51	11520	755200	13.52	19760	665700	13.44	11260	1255000	13.55	14230
9,12,13 triHOME	(d4) 12,13 diHOME.IS	329.0 / 211.0	12.88	28760	1841000	12.86	32920	1534000	12.87	26930	660200	12.76	14640	482700	13	14440	624800	12.9	32230	1039000	12.88	27660	728700	12.91	29020	603500	12.87	23610	1203000	12.89	22480	1341000	12.9	31570	1140000	12.9	28640	1157000	12.94	16020	639400	12.97	26380	574100	12.88	18100	1070000	13.01	23820
9-HETE	(d8) 5-HETE.IS	319.0 / 123.0	17.33	26270	0	17.3	32780	0	17.32	31760	0	17.21	9531	951.5	17.43	15030	0	17.34	34750	0	17.3	34130	0	17.35	36650	0	17.3	27260	0	17.33	22200	0	17.32	40210	0	17.32	47050	0	17.37	24590	0	17.38	24140	0	17.31	27890	0	17.42	22650
9-HODE	(d4) 9-HODE.IS	295.0 / 171.0	16.13	71150	1567000	16.13	80710	1388000	16.13	74290	152700	15.97	22390	121500	16.24	38600	245400	16.15	90010	256700	16.14	84800	154400	16.16	95810	114100	16.13	60400	184300	16.14	69400	201500	16.14	104600	850900	16.13	89540	1368000	16.17	56810	205100	16.2	56800	136800	16.12	63560	204200	16.23	52730
9-HOTrE	(d4) 9-HODE.IS	293.0 / 171.0	16.13	71150	243300	16.13	80710	236700	16.13	74290	21260	15.97	22390	35720	16.24	38600	179000	16.15	90010	53140	16.14	84800	29220	16.16	95810	18350	16.13	60400	34990	16.14	69400	33090	16.14	104600	91870	16.13	89540	149700	16.17	56810	36610	16.2	56800	19570	16.12	63560	28340	16.23	52730
9-oxoODE	(d7) 5-oxoETE.IS	293.0 / 185.0	17.73	69490	130900	17.69	80090	118000	17.7	79450	23060	17.64	16730	12370	17.85	43060	5277	17.72	107900	57130	17.7	110700	53290	17.72	110400	17630	17.69	84860	21960	17.72	82370	25460	17.71	113900	101500	17.69	106600	194500	17.75	39830	26700	17.75	64590	26080	17.7	65740	39830	17.8	88490
PGD2	(d4) PGD2.IS	351.0 / 271.0	7.82	104200	42930	7.81	109500	44310	7.83	87170	0	7.53	18630	4329	7.93	74500	0	7.82	114100	6708	7.82	121200	0	7.84	117200	0	7.81	94090	0	7.83	107100	0	7.84	120600	6081	7.82	109900	8470	7.9	47820	0	7.91	82840	0	7.83	75080	0	7.95	55910
PGE2	(d4) PGE2.IS	351.0 / 271.0	7.82	66170	41770	7.81	93310	37560	7.81	69050	0	7.97	105200	9104	7.92	49690	0	7.82	86370	9037	7.81	97710	4336	7.83	82140	4935	7.81	61730	0	7.82	73900	0	7.81	83230	0	7.83	83720	0	7.9	31890	0	7.91	58980	0	7.82	55910	0	7.95	35210
tetranor 12-HETE	(d8) 12-HETE.IS	265.0 / 109.0	16.72	49610	9541	16.69	49760	13640	16.69	58060	8070	16.57	14310	6231	16.81	31210	7460	16.72	58940	11150	16.69	54000	8156	16.71	75430	12510	16.68	60170	11090	16.71	46410	15720	16.7	76040	6957	16.7	66550	7242	16.75	48990	4338	16.77	64600	14410	16.69	44530	10270	16.81	37210
[truncated: 694 more columns]
